# Supplementary material for: Evaluation of In Vitro Distribution and Plasma Protein Binding of Selected Antiviral Drugs (Favipiravir, Molnupiravir and Imatinib) against SARS-CoV-2
Source: Int J Mol Sci. 2023 Feb 2;24(3):2849. doi: 10.3390/ijms24032849 (PMC9917862; doi:10.3390/ijms24032849)
Supplement: Supplementary file 1 [file ijms-24-02849-s001.zip]

Archive with 1 entries (1 files):
- ijms-2118605-supplementary.pdf
